# Supplementary material for: Recognizing and Mitigating Canine Stress in Human–Canine Interaction Research: Proposed Guidelines
Source: Animals (Basel). 2025 Jun 5;15(11):1665. doi: 10.3390/ani15111665 (PMC12153650; doi:10.3390/ani15111665)
Supplement: Supplementary file 1 [file animals-15-01665-s001.zip]

Archive with 1 entries (1 files):
- animals-3637834-supplementary.pdf
